# Supplementary material for: Identification of Novel Autoantibodies Based on the Human Proteomic Chips and Evaluation of Their Performance in the Detection of Gastric Cancer
Source: Front Oncol. 2021 Feb 26;11:637871. doi: 10.3389/fonc.2021.637871 (PMC7953047; doi:10.3389/fonc.2021.637871)
Supplement: Supplementary file 2 [file DataSheet_2.zip]

Archive with 3 entries (3 files):
- data/large.xlsx
- data/small.xlsx
- data/Specificity.xlsx
