# Supplementary material for: Identification of Novel Autoantibodies Based on the Human Proteomic Chips and Evaluation of Their Performance in the Detection of Gastric Cancer
Source: Front Oncol. 2021 Feb 26;11:637871. doi: 10.3389/fonc.2021.637871 (PMC7953047; doi:10.3389/fonc.2021.637871)
Supplement: Supplementary file 2 [file DataSheet_2.zip › data/large.xlsx]

## Sheet: Sheet1
GC	BGD	NC	GC	BGD	NC	GC	BGD	NC	GC	BGD	NC	GC	BGD	NC	GC	BGD	NC
0.311789	0.316601	0.26511	0.319	0.332333	0.357	0.380138	0.331746	0.326071	0.331287	0.347428	0.224287	0.334226	0.316034	0.311792	0.268825	0.249388	0.201884
0.358467	0.193497	0.279473	0.347	0.235333	0.23	0.437209	0.209003	0.310051	0.338489	0.176015	0.324085	0.390797	0.192246	0.325447	0.268825	0.194219	0.207197
0.182525	0.403675	0.223818	0.185	0.348333	0.213	0.21994	0.403346	0.298036	0.111115	0.334774	0.258239	0.21328	0.382617	0.347881	0.131756	0.337464	0.31664
0.217534	0.195499	0.172651	0.285	0.368333	0.007	0.270002	0.270374	0.167875	0.170788	0.195572	0.140951	0.232788	0.234447	0.197675	0.15407	0.238741	0.20826
0.194195	0.316601	0.148414	0.275	0.209333	0.163	0.280014	0.275489	0.190904	0.290133	0.251943	0.148153	0.23864	0.256953	0.204502	0.188071	0.213577	0.36658
0.27678	0.254549	0.0855772	0.433	0.288333	0.092	0.401164	0.31538	0.119816	0.312768	0.29796	0.0771631	0.350807	0.292589	0.138177	0.278388	0.23003	0.175321
0.245362	0.3156	0.215739	0.294	0.252333	0.209	0.296034	0.326631	0.273005	0.201653	0.285305	0.436229	0.294236	0.304781	0.27863	0.249699	0.172926	0.231636
0.195092	0.204506	0.124177	0.171	0.301333	0.143	0.262993	0.226392	0.198913	0.16873	0.203625	0.114201	0.232788	0.235384	0.203527	0.176383	0.17099	0.167883
0.332435	0.310596	0.191502	0.331	0.312333	0.157	0.360113	0.292877	0.225947	0.349806	0.265748	0.190336	0.328373	0.271958	0.247418	0.272013	0.316171	0.233761
0.231897	0.217517	0.273189	0.183	0.238333	0.184	0.300039	0.187523	0.289025	0.216057	0.186369	0.282931	0.273753	0.215691	0.328373	0.168945	0.250356	0.256074
0.464392	0.383658	0.301017	0.537	0.385333	0.184	0.55135	0.367546	0.30905	0.416681	0.347428	0.415652	0.483457	0.348857	0.314718	0.396331	0.30262	0.309202
0.256134	0.140452	0.191502	0.294	0.174333	0.135	0.280014	0.158883	0.216936	0.206797	0.117343	0.180047	0.262049	0.160361	0.246443	0.173196	0.100336	0.151945
0.341412	0.306593	0.226511	0.312	0.270333	0.279	0.440213	0.316403	0.192906	0.323056	0.293358	0.133749	0.395674	0.325412	0.218157	0.328328	0.279392	0.226323
0.272292	0.218518	0.0433869	0.324	0.216333	0.083	0.35711	0.261169	0.0627448	0.270585	0.173714	0.0607016	0.323497	0.207251	0.0777045	0.240136	0.147761	0.124318
0.217534	0.483743	0.0990421	0.319	0.398333	0.092	0.264995	0.4729	0.162869	0.237662	0.46017	0.0853938	0.260098	0.479209	0.159635	0.128569	0.341335	0.178508
0.171753	0.348628	0.122381	0.209	0.199333	0.085	0.225947	0.305151	0.192906	0.160499	0.231235	0.130663	0.234738	0.324474	0.192798	0.217823	0.222287	0.207197
0.371932	0.410681	0.112507	0.48	0.483333	0.099	0.443216	0.398231	0.129828	0.312768	0.346278	0.0936246	0.430787	0.435133	0.14598	0.501523	0.24358	0.121131
0.20766	0.192496	0.302812	0.284	0.222333	0.196	0.315057	0.228437	0.343092	0.254124	0.178316	0.28396	0.304965	0.226944	0.380068	0.15407	0.178733	0.257137
0.195092	0.176482	0.196888	0.278	0.214333	0.193	0.326071	0.189569	0.241967	0.199595	0.128848	0.188278	0.294236	0.197873	0.267901	0.148757	0.200994	0.252887
0.171753	0.23253	0.117893	0.635	0.273333	0.075	0.21994	0.309243	0.153858	0.134778	0.241589	0.0936246	0.184019	0.252265	0.196699	0.209322	0.194219	0.189134
0.198683	0.24454	0.475164	0.258	0.287333	0.395	0.346096	0.252986	0.178889	0.174903	0.199023	0.126548	0.235714	0.264456	0.208403	0.268825	0.254227	0.426082
0.304607	0.15046	0.1538	0.434	0.194333	0.098	0.403167	0.153769	0.192906	0.314825	0.142653	0.145067	0.37324	0.154735	0.226935	0.285826	0.201962	0.140257
0.138539	0.408679	0.166367	0.305	0.297333	0.172	0.250978	0.373683	0.234958	0.194451	0.360083	0.187249	0.250344	0.366675	0.50589	0.235886	0.336496	0.200822
0.159186	0.274566	0.257929	0.181	0.238333	0.113	0.204921	0.271397	0.286021	0.156384	0.236988	0.223258	0.220108	0.283212	0.298137	0.143444	0.170022	0.241199
0.181627	0.258552	0.171753	0.22	0.293333	0.102	0.20392	0.26526	0.237962	0.163586	0.201324	0.167701	0.203527	0.284149	0.259122	0.15407	0.263906	0.284763
0.667264	0.295583	0.163674	0.738	0.230333	0.188	0.376133	0.27958	0.244971	0.298364	0.249642	0.174903	0.334226	0.293527	0.218157	0.351704	0.209705	0.204009
0.217534	0.661894	0.212148	0.264	0.407333	0.352	0.238963	0.5445	0.251979	0.183134	0.529196	0.19548	0.224985	0.56361	0.298137	0.103067	0.501033	0.32089
0.218432	0.199502	0.0981445	0.31	0.179333	0.139	0.223945	0.217186	0.185897	0.104942	0.170263	0.144038	0.19865	0.230695	0.205477	0.22526	0.17099	0.231636
0.146618	0.222522	0.326151	0.19	0.213333	0.134	0.198913	0.198774	0.326071	0.143009	0.182918	0.273672	0.175241	0.229758	0.346905	0.599278	0.152601	0.465396
0.1152	0.451716	0.143028	0.143	0.332333	0.251	0.160866	0.393117	0.256985	0.61216	0.375039	0.126548	0.190847	0.34323	0.26595	0.119006	0.238741	0.324078
0.118791	0.428696	0.178934	0.168	0.289333	0.212	0.215935	0.413574	0.296034	0.110086	0.362384	0.227374	0.202551	0.38543	0.323497	0.214635	0.255195	0.324078
0.149311	0.130443	0.219329	0.283	0.135333	0.26	0.233957	0.320494	0.281015	0.144038	0.0943348	0.208855	0.207428	0.135041	0.321546	0.16257	0.0838822	0.193384
0.287552	0.576822	0.198	0.419	0.403333	0.1845	0.368123	0.553705	0.195183	0.300422	0.505037	0.130821	0.340078	0.565485	0.176552	0.200822	0.422636	0.151001
0.408737	0.301588	0.345	0.453	0.276333	0.2155	0.483266	0.302083	0.372333	0.378614	0.301411	0.325252	0.466875	0.304781	0.392373	0.231636	0.278424	0.308382
0.191502	0.399672	0.071	0.245	0.269333	0.0745	0.280014	0.391071	0.0912269	0.190336	0.335924	0.0732117	0.27863	0.395746	0.109638	0.16682	0.259066	0.165888
0.259724	0.117432	0.346	0.275	0.223333	0.3025	0.265997	0.180363	0.391427	0.21297	0.133449	0.283245	0.285457	0.176304	0.433841	0.227385	0.346174	0.415784
0.229204	0.221521	0.128	0.244	0.292333	0.1045	0.294031	0.260146	0.14957	0.247951	0.220882	0.0936149	0.267901	0.283212	0.155818	0.21676	0.270681	0.126543
0.398862	0.133446	0.151	0.65	0.188333	0.1435	0.574379	0.188546	0.181393	0.545286	0.151856	0.208833	0.580993	0.157548	0.218963	0.349579	0.235838	0.176522
0.504	0.293582	0.117	0.3515	0.256333	0.0685	0.512356	0.319471	0.13684	0.393663	0.239288	0.081613	0.454575	0.315096	0.193516	0.299875	0.303588	0.176522
0.207	0.237534	0.145	0.2475	0.165333	0.1345	0.271559	0.195706	0.166542	0.194431	0.119644	0.146423	0.240639	0.19506	0.198229	0.27329	0.174862	0.199916
0.201	0.163471	0.074	0.2325	0.259333	0.1275	0.238675	0.232529	0.165481	0.277244	0.166812	0.158425	0.228387	0.230695	0.16807	0.159508	0.127436	0.291368
0.146	0.225524	0.356	0.3295	0.361333	0.2005	0.20473	0.248894	0.351118	0.154825	0.274952	0.340854	0.163358	0.249451	0.353733	0.154191	0.273584	0.319016
0.353	0.262555	0.219	0.4535	0.300333	0.2225	0.367029	0.302083	0.248222	0.388862	0.18982	0.176428	0.292474	0.314158	0.303783	0.284987	0.229062	0.331776
0.231	0.0904096	0.287	0.2995	0.156333	0.1795	0.268377	0.131266	0.28641	0.262842	0.103538	0.243639	0.308495	0.167864	0.309438	0.154191	0.142922	0.267973
0.175	0.245541	0.239	0.1545	0.422333	0.1485	0.21852	0.467785	0.263073	0.153624	0.255394	0.320451	0.177495	0.407937	0.335826	0.124416	0.283263	0.378565
0.432	0.255549	0.123	0.2725	0.151333	0.1265	0.337327	0.431986	0.219581	0.235237	0.148405	0.216034	0.290589	0.238198	0.285876	0.159508	0.472965	0.304128
0.269	0.501758	0.193	0.2555	0.287333	0.1865	0.334145	0.476991	0.280045	0.405665	0.470524	0.226836	0.362215	0.468893	0.302841	0.355171	0.291006	0.304128
0.195	0.484744	0.222	0.2025	0.266333	0.1915	0.229128	0.352203	0.317173	0.194431	0.320969	0.258041	0.163358	0.364799	0.309438	0.149937	0.22132	0.481714
0.227	0.375651	0.301	0.2465	0.322333	0.1935	0.31399	0.439145	0.32778	0.25204	0.334774	0.254441	0.302841	0.416377	0.31792	0.248832	0.235838	0.2701
0.186	0.418688	0.302	0.1805	0.481333	0.1505	0.241857	0.212072	0.195183	0.175228	0.10929	0.178829	0.185977	0.198811	0.227445	0.112719	0.287135	0.224374
0.386	0.0864062	0.27	0.1985	0.210333	0.2085	0.424311	0.106718	0.281106	0.358857	0.0851314	0.350456	0.361273	0.12285	0.319805	0.217994	0.273584	0.331776
0.209	0.266559	0.193	0.2735	0.241333	0.1275	0.252465	0.26526	0.214277	0.216034	0.238138	0.176428	0.272682	0.312283	0.250063	0.239262	0.21648	0.182902
0.203	0.298586	0.368	0.2325	0.246333	0.3365	0.27262	0.325609	0.392488	0.202832	0.251943	0.391262	0.256661	0.316972	0.394258	0.164825	0.253259	0.320079
0.278	0.336618	0.291	0.3105	0.218333	0.1745	0.31399	0.450397	0.309747	0.241238	0.763882	0.342054	0.283049	0.35167	0.349963	0.215867	0.274552	0.482777
0.13	0.305592	0.162	0.3725	0.344333	0.1455	0.180332	0.332769	0.23125	0.117619	0.318668	0.224436	0.172782	0.353546	0.223675	0.13505	0.264873	0.166952
0.126	0.286576	0.335	0.1575	0.190333	0.2465	0.263073	0.285717	0.367029	0.145223	0.265748	0.330053	0.196344	0.305718	0.3641	0.113782	0.182605	0.326459
0.173	0.229527	0.089	0.2535	0.259333	0.1375	0.210034	0.25094	0.126233	0.223236	0.240439	0.174028	0.263258	0.269145	0.151106	0.387072	0.237773	0.206297
0.25	0.339621	0.088	0.2985	0.337333	0.0985	0.32672	0.34402	0.115625	0.272443	0.32442	0.0660105	0.346193	0.363861	0.130372	0.225438	0.274552	0.130797
0.268	0.180486	0.093	0.2965	0.284333	0.1295	0.283228	0.230483	0.227006	0.178829	0.190971	0.110418	0.259488	0.253202	0.151106	0.21055	0.294877	0.129733
0.263	0.0884079	0.123	0.2835	0.160333	0.1605	0.299139	0.153769	0.151691	0.307249	0.0678751	0.0936149	0.293416	0.160361	0.17184	0.192473	0.233902	0.242452
0.129	0.193497	0.045	0.1365	0.288333	0.0715	0.214277	0.264237	0.0700113	0.140422	0.21513	0.0396063	0.188804	0.239136	0.123775	0.220121	0.569752	0.14143
0.13	0.234532	0.206	0.2575	0.145333	0.1855	0.182454	0.259123	0.223824	0.139222	0.199023	0.152424	0.166185	0.277585	0.252891	0.170142	0.22132	0.152064
0.275	0.0513765	0.193	0.2845	0.112333	0.2165	0.374455	0.0780776	0.242918	0.303648	0.0782289	0.318051	0.331114	0.0956542	0.278337	0.236072	0.049039	0.216931
0.52	0.182488	0.088	0.5145	0.290333	0.0695	0.482654	0.203889	0.129415	0.481277	0.169112	0.110418	0.453633	0.235384	0.145451	0.330713	0.23003	0.0861342
0.174	0.226525	0.177	0.2205	0.280333	0.3535	0.228067	0.232529	0.21746	0.163226	0.213979	0.154825	0.234984	0.248513	0.270797	0.183966	0.220352	0.202043
0.223	0.335617	0.109	0.2825	0.278333	0.0765	0.274742	0.302083	0.165481	0.216034	0.248492	0.166827	0.213308	0.285087	0.172782	0.149937	0.351014	0.429608
0.437	0.136449	0.338504	0.3035	0.346333	0.3525	0.442344	0.177294	0.375333	0.358857	0.100087	0.363333	0.427244	0.187557	0.393333	0.363678	0.115822	0.2895
0.116517	0.1975	0.212946	0.2215	0.239333	0.1495	0.216333	0.245826	0.232333	0.172333	0.201324	0.201333	0.203333	0.289776	0.208333	0.2565	0.264873	0.2125
0.45703	0.211512	0.136607	0.2555	0.215333	0.0575	0.413333	0.252986	0.157333	0.312333	0.184068	0.102333	0.423333	0.25414	0.154333	0.2945	0.293909	0.1745
0.171763	0.287577	0.236048	0.1235	0.270333	0.0855	0.178333	0.306174	0.265333	0.145333	0.385392	0.298333	0.162333	0.300092	0.191333	0.1265	0.222287	0.1755
0.354575	0.107424	0.140625	0.3005	0.186333	0.0725	0.383333	0.20082	0.144333	0.406333	0.10814	0.136333	0.385333	0.183806	0.185333	0.3505	0.164215	0.2045
0.178794	0.0924113	0.108482	0.1685	0.188333	0.0615	0.215333	0.0903519	0.249333	0.183333	0.0724768	0.127333	0.214333	0.12285	0.183333	0.1295	0.141954	0.2115
0.219977	0.0643875	0.119531	0.1755	0.175333	0.0495	0.259333	0.0862604	0.141333	0.171333	0.0632734	0.140333	0.235333	0.104094	0.166333	0.1575	0.311331	0.1945
0.220981	0.214515	0.0472097	0.1745	0.240333	0.0555	0.260333	0.237643	0.106333	0.188333	0.161059	0.053333	0.249333	0.246638	0.113333	0.1405	0.227127	0.2215
0.389731	0.334616	0.304352	0.2815	0.319333	0.1355	0.379333	0.353226	0.329333	0.432333	0.251943	0.257333	0.395333	0.371363	0.334333	0.2295	0.319074	0.1805
0.246093	0.337619	0.241071	0.2585	0.225333	0.1535	0.250333	0.342997	0.249333	0.255333	0.289907	0.222333	0.246333	0.361986	0.259333	0.1835	0.251323	0.2315
0.389731	0.119434	0.294307	0.2735	0.225333	0.1695	0.389333	0.144563	0.313333	0.369333	0.117343	0.275333	0.293333	0.170677	0.336333	0.2325	0.124533	0.2485
0.685043	0.454718	0.122544	0.4205	0.170333	0.0795	0.582333	0.45142	0.116333	0.595333	0.389994	0.091333	0.558333	0.43232	0.142333	0.4015	0.346174	0.1335
0.25212	0.324608	0.289285	0.2955	0.316333	0.0975	0.297333	0.321517	0.345333	0.288333	0.291058	0.259333	0.287333	0.341354	0.368333	0.2075	0.260034	0.3175
0.651895	0.334616	0.181808	0.4485	0.287333	0.1225	0.549333	0.323563	0.251333	0.661333	0.323269	0.244333	0.567333	0.331039	0.235333	0.4555	0.18454	0.1715
0.40078	0.194943	0.179799	0.3005	0.282	0.1855	0.347333	0.235493	0.203333	0.318333	0.156557	0.218333	0.383333	0.255342	0.244333	0.2865	0.255766	0.1825
0.282254	0.261781	0.25212	0.2715	0.251	0.1455	0.281333	0.279381	0.305333	0.268333	0.229495	0.232333	0.265333	0.306608	0.303333	0.2205	0.197797	0.2165
0.350557	0.342796	0.18683	0.2525	0.404	0.0855	0.324333	0.384282	0.223333	0.390333	0.310168	0.203333	0.366333	0.377591	0.232333	0.2085	0.383297	0.1535
0.296316	0.253679	0.196874	0.3145	0.285	0.1255	0.352333	0.289015	0.304333	0.673333	0.244966	0.229333	0.341333	0.284919	0.324333	0.1895	0.263144	0.2965
0.572543	0.150385	0.102455	0.3725	0.234	0.0355	0.538333	0.174479	0.149333	0.536333	0.238704	0.095333	0.488333	0.186331	0.171333	0.3935	0.195689	0.1905
0.588614	0.17874	0.307365	0.4235	0.287	0.1275	0.527333	0.230141	0.341333	0.538333	0.148822	0.305333	0.468333	0.220837	0.339333	0.5425	0.191473	0.4105
0.184821	0.50989	0.197879	0.2345	0.532	0.0495	0.272333	0.474198	0.221333	0.256333	0.409628	0.167333	0.267333	0.447589	0.238333	0.3295	0.304249	0.1265
0.141629	0.164562	0.174776	0.1135	0.245	0.0835	0.157333	0.158423	0.241333	0.111333	0.212918	0.182333	0.158333	0.171543	0.245333	0.1445	0.155638	0.2045
0.180803	0.219248	0.219977	0.2235	0.358	0.1465	0.215333	0.287944	0.196333	0.184333	0.237231	0.161333	0.206333	0.276046	0.223333	0.2005	0.218877	0.1285
0.357588	0.28406	0.210937	0.2905	0.345	0.0915	0.374333	0.304001	0.258333	0.314333	0.281435	0.205333	0.344333	0.283933	0.332333	0.2015	0.309519	0.3215
0.380691	0.323555	0.271205	0.2455	0.287	0.1875	0.399333	0.262254	0.278333	0.340333	0.261543	0.256333	0.467333	0.271116	0.294333	0.2575	0.205175	0.1805
0.318414	0.185829	0.216964	0.3195	0.285	0.1275	0.431333	0.217296	0.252333	0.391333	0.219549	0.260333	0.369333	0.237597	0.269333	0.3185	0.194635	0.2335
0.287276	0.377227	0.0863837	0.2955	0.249	0.0615	0.249333	0.355381	0.151333	0.238333	0.243861	0.103333	0.210333	0.357874	0.186333	0.2775	0.275792	0.1485
0.20491	0.461281	0.0532364	0.1615	0.269	0.0395	0.231333	0.370367	0.166333	0.204333	0.340006	0.091333	0.166333	0.391394	0.171333	0.1615	0.329544	0.1955
0.32645	0.291149	0.159709	0.3415	0.216	0.0765	0.332333	0.114535	0.213333	0.276333	0.0692539	0.128333	0.310333	0.106475	0.209333	0.2895	0.263144	0.1615
0.208928	0.24659	0.150669	0.1255	0.35	0.0765	0.256333	0.237634	0.167333	0.254333	0.250492	0.113333	0.194333	0.210978	0.184333	0.3265	0.0945071	0.1125
0.321428	0.408621	0.244084	0.2435	0.377	0.2215	0.350333	0.437804	0.303333	0.380333	0.395261	0.269333	0.319333	0.438716	0.328333	0.2745	0.391729	0.2345
0.343526	0.260768	0.153683	0.3115	0.185	0.2735	0.511333	0.27831	0.183333	0.522333	0.167609	0.173333	0.448333	0.279989	0.190333	0.2765	0.356948	0.1245
0.206919	0.25773	0.262164	0.1605	0.254	0.1865	0.200333	0.272958	0.255333	0.156333	0.249387	0.192333	0.218333	0.301679	0.284333	0.1195	0.268414	0.1965
0.17779	0.308364	0.265178	0.2195	0.243	0.2735	0.189333	0.297578	0.294333	0.202333	0.246071	0.280333	0.191333	0.333227	0.312333	0.1275	0.229416	0.2005
0.325445	0.384316	0.207924	0.2415	0.27	0.1695	0.349333	0.383212	0.241333	0.326333	0.335585	0.218333	0.329333	0.41604	0.269333	0.2785	0.346408	0.2535
0.341517	0.1676	0.230022	0.3785	0.206	0.0755	0.399333	0.187324	0.343333	0.326333	0.139981	0.249333	0.376333	0.192246	0.341333	0.2515	0.204121	0.2455
0.188839	0.213171	0.187834	0.1735	0.25	0.1405	0.205333	0.266536	0.217333	0.171333	0.295801	0.173333	0.207333	0.22971	0.258333	0.1785	0.222039	0.1895
0.275222	0.370138	0.22265	0.1905	0.311	0.226	0.239333	0.257972	0.309404	0.332333	0.338901	0.298598	0.281333	0.316467	0.31845	0.2995	0.168286	0.206522
0.287276	0.663819	0.110627	0.0985	0.445	0.1	0.316333	0.567325	0.128791	0.241333	0.58976	0.114815	0.379333	0.549134	0.169026	0.3085	0.511883	0.34168
0.206946	0.164562	0.080266	0.328	0.168	0.196	0.328837	0.214085	0.132221	0.240271	0.149927	0.109312	0.201802	0.189289	0.151673	0.155702	0.297925	0.19679
0.477057	0.132156	0.128425	0.497	0.272	0.075	0.544886	0.281522	0.173373	0.514295	0.22839	0.12692	0.404248	0.152811	0.202766	0.330867	0.0934531	0.402231
0.346189	0.22026	0.271857	0.416	0.206	0.345	0.427145	0.217296	0.360844	0.329411	0.189711	0.312904	0.370507	0.228724	0.354119	0.536308	0.233632	0.284373
0.238354	0.0653186	0.122144	0.265	0.207	0.127	0.287685	0.111324	0.174516	0.209457	0.0559926	0.124719	0.275068	0.0837996	0.201802	0.17084	0.133504	0.17084
0.413194	0.232412	0.320016	0.56	0.204	0.36	0.482014	0.230141	0.384849	0.444964	0.210708	0.388838	0.436061	0.238583	0.345442	0.326542	0.180933	0.39358
0.198571	0.0805089	0.117956	0.138	0.138	0.215	0.224813	0.124169	0.233958	0.162136	0.0990918	0.145629	0.206623	0.0976019	0.196982	0.114614	0.130342	0.288698
0.12005	0.333682	0.173444	0.132	0.253	0.093	0.220241	0.246198	0.219098	0.12582	0.242756	0.197352	0.192162	0.244498	0.266392	0.253016	0.188311	0.164352
0.415288	0.225324	0.100158	0.311	0.278	0.074	0.491159	0.244057	0.145938	0.466973	0.215128	0.109312	0.414852	0.24154	0.163241	0.312486	0.13772	0.140565
0.27395	0.216209	0.159834	0.248	0.363	0.146	0.304831	0.223719	0.214525	0.252377	0.187501	0.157734	0.193126	0.213936	0.222047	0.317892	0.204121	0.275723
0.460306	0.277984	0.0677027	0.384	0.319	0.06	0.536884	0.32755	0.1025	0.517596	0.343321	0.0575889	0.451485	0.356888	0.1054	0.54712	0.368542	0.104883
0.259293	0.297225	0.259293	0.232	0.26	0.306	0.31169	0.344677	0.340268	0.274387	0.562133	0.240271	0.282781	0.355902	0.366651	0.25626	0.237848	0.254097
0.158787	0.124055	0.199618	0.229	0.173	0.144	0.235101	0.170198	0.323121	0.235869	0.127825	0.185247	0.18927	0.161684	0.305917	0.192465	0.238902	0.224903
0.15774	0.109877	0.14727	0.153	0.164	0.152	0.243103	0.115606	0.221384	0.540707	0.135561	0.177543	0.221083	0.149853	0.218191	0.343842	0.212553	0.161108
0.254059	0.210133	0.168209	0.226	0.209	0.126	0.351699	0.259043	0.247675	0.231467	0.170924	0.198452	0.285673	0.247455	0.225903	0.37628	0.237848	0.145971
0.144129	0.20507	0.0813129	0.205	0.311	0.107	0.299116	0.20231	0.0990704	0.155533	0.545556	0.0806994	0.220119	0.24647	0.137213	0.289779	0.227308	0.165434
0.272904	0.173677	0.330485	0.176	0.304	0.331	0.350556	0.157352	0.390565	0.277688	0.170924	0.319507	0.317486	0.201119	0.372435	0.211928	0.25155	0.286535
0.228932	0.216209	0.105393	0.235	0.302	0.09	0.2934	0.254761	0.17223	0.231467	0.217339	0.0795989	0.259644	0.251399	0.178666	0.228147	0.128234	0.121102
0.291749	0.125067	0.140989	0.313	0.248	0.123	0.349413	0.162705	0.215668	0.333813	0.125614	0.143428	0.298205	0.187317	0.220119	0.274641	0.245226	0.277885
0.205899	0.185829	0.299077	0.198	0.221	0.33	0.277396	0.208733	0.334552	0.199553	0.184185	0.307401	0.264464	0.261258	0.357975	0.132996	0.180933	0.191384
0.225791	0.234438	0.123191	0.227	0.22	0.208	0.292257	0.282592	0.174516	0.288693	0.212918	0.130222	0.267356	0.248441	0.199874	0.237878	0.329544	0.166515
0.481245	0.229375	0.176585	0.357	0.225	0.341	0.571177	0.241916	0.279683	0.470275	0.207393	0.186347	0.482334	0.27506	0.265428	0.64984	0.200959	0.232472
0.173444	0.458243	0.110627	0.137	0.296	0.156	0.225956	0.405691	0.159656	0.208357	0.387525	0.144528	0.19409	0.464348	0.186378	0.127589	0.345354	0.207603
0.199618	0.135194	0.134707	0.184	0.295	0.17	0.261393	0.194817	0.213382	0.250176	0.156557	0.178644	0.236507	0.264215	0.212407	0.105964	0.283169	0.244366
0.245683		0.192289	0.256		0.215	0.320835		0.25682	0.243573		0.184146	0.308809		0.262536	0.17084		0.129752
0.225791		0.098064	0.213		0.136	0.368846		0.222527	0.299698		0.164337	0.274104		0.19409	0.208684		0.272479
0.714714		0.123191	0.571		0.172	0.64205		0.15394	0.606736		0.107111	0.571025		0.188306	0.474675		0.204359
0.26034		0.217416	0.294		0.149	0.331123		0.239674	0.276588		0.183045	0.325198		0.374363	0.321136		0.194628
0.312687		0.28442	0.337		0.245	0.443148		0.32655	0.347019		0.377833	0.384003		0.333874	0.301673		0.28221
0.344096		0.142036	0.297		0.139	0.392851		0.230529	0.343718		0.101609	0.367615		0.193126	0.229228		0.211928
0.272904		0.180773	0.28		0.208	0.374561		0.222527	0.34812		0.14783	0.346406		0.24904	0.334111		0.488732
0.180773		0.194383	0.217		0.154	0.213382		0.247675	0.23697		0.191849	0.214335		0.257716	0.117858		0.215172
0.191242		0.313734	0.151		0.223	0.287685		0.360844	0.206156		0.276588	0.242292		0.34737	0.160027		0.325461
0.128425		0.123111	0.122		0.14	0.164228		0.160274	0.159935		0.133586	0.186378		0.183333	0.12002		0.411527
0.202758		0.229529	0.216		0.2	0.287685		0.246497	0.213859		0.208987	0.303989		0.236333	0.248691		0.196079
0.288608		0.107014	0.273		0.069	0.337982		0.117669	0.266683		0.0798761	0.32327		0.126333	0.305998		0.0798617
0.272904		0.263511	0.208		0.272	0.300259		0.312432	0.272186		0.302979	0.286637		0.335333	0.165434		0.265809
0.256357		0.129371	0.189		0.085	0.30736		0.137957	0.193494		0.17077	0.325333		0.145333	0.318554		0.112939
0.190181		0.275137	0.21		0.123	0.271857		0.275914	0.186263		0.205888	0.288333		0.289333	0.253293		0.206806
0.221481		0.117746	0.283		0.088	0.269828		0.134914	0.23894		0.164573	0.256333		0.150333	0.104893		0.254187
0.298388		0.197335	0.354		0.109	0.320547		0.201864	0.295749		0.196592	0.314333		0.217333	0.260445		0.168365
0.465616		0.188393	0.315		0.193	0.428073		0.22418	0.421761		0.167671	0.431333		0.241333	0.214852		0.252399
0.325216		0.241155	0.23		0.11	0.339821		0.244468	0.246171		0.245138	0.330333		0.292333	0.277431		0.239884
0.184816		0.217009	0.189		0.158	0.241425		0.202878	0.167671		0.271993	0.253333		0.217333	0.161214		0.213064
0.100754		0.355621	0.355		0.176	0.40677		0.37431	0.275091		0.309177	0.366333		0.356333	0.230944		0.425831
0.292128		0.345784	0.399		0.196	0.344893		0.379382	0.354624		0.357722	0.382333		0.380333	0.297992		0.273855
0.250097		0.156199	0.205		0.119	0.324605		0.189691	0.251335		0.199691	0.301333		0.179333	0.298886		0.137076
0.278714		0.237577	0.413		0.203	0.294173		0.2749	0.243072		0.260631	0.320333		0.307333	0.232732		0.325705
0.156199		0.445942	0.158		0.252	0.241425		0.366195	0.183165		0.323637	0.205333		0.380333	0.211276		0.246141
0.260829		0.126688	0.256		0.064	0.305331		0.16636	0.204855		0.12429	0.277333		0.187333	0.230944		0.167471
0.227741		0.11864	0.197		0.048	0.313447		0.130856	0.257532		0.120159	0.300333		0.268333	0.399012		0.179093
0.175873		0.172296	0.181		0.094	0.215051		0.210993	0.187296		0.181099	0.217333		0.260333	0.158532		0.213064
0.225058		0.374401	0.208		0.245	0.270842		0.373296	0.214151		0.289552	0.258333		0.368333	0.2819		0.281006
0.192864		0.267088	0.425		0.117	0.266785		0.282	0.167671		0.222414	0.255333		0.308333	0.456226		0.181775
0.136525		0.24652	0.172		0.205	0.178533		0.277943	0.173869		0.262697	0.171333		0.303333	0.139758		0.23899
0.420008		0.190181	0.263		0.142	0.412857		0.239396	0.341196		0.191428	0.395333		0.274333	0.241672		0.245247
0.147256		0.203595	0.158		0.074	0.173461		0.204907	0.113961		0.130488	0.159333		0.217333	0.112939		0.167471
0.293916		0.305542	0.191		0.189	0.319533		0.329677	0.301946		0.294716	0.320333		0.373333	0.188927		0.259551
0.208961		0.263511	0.178		0.195	0.256641		0.262727	0.164573		0.284387	0.263333		0.300333	0.162108		0.223792
0.352938		0.222375	0.265		0.155	0.411842		0.310403	0.377347		0.234809	0.388333		0.287333	0.306932		0.265809
0.19197		0.13116	0.263		0.095	0.205921		0.15723	0.227579		0.100534	0.227333		0.209333	0.23899		0.211276
0.300176		0.243837	0.333		0.21	0.334749		0.276929	0.257532		0.276124	0.345333		0.296333	0.285476		0.575125
0.140102		0.178556	0.165		0.146	0.190705		0.226209	0.137718		0.190395	0.191333		0.257333	0.230944		0.276537
0.298388		0.0971774	0.214		0.071	0.314461		0.113612	0.38561		0.0974352	0.321333		0.154333	0.23005		0.189821
0.225058		0.266194	0.288		0.247	0.340835		0.322576	0.323637		0.253401	0.376333		0.352333	0.30425		0.282795
0.175873		0.232212	0.139		0.223	0.176504		0.365181	0.167671		0.182132	0.230333		0.259333	0.198761		0.255975
0.303628		0.26593	0.3225		0.2725	0.460533		0.306804	0.452476		0.252493	0.448281		0.354991	0.305957		0.379036
0.206315		0.217712	0.2345		0.2005	0.234346		0.224554	0.196632		0.222328	0.250171		0.239689	0.17539		0.212416
0.17037		0.348339	0.3625		0.2585	0.198117		0.326387	0.207804		0.274837	0.216628		0.387485	0.342984		0.256264
0.316778		0.39042	0.3305		0.3645	0.384158		0.364575	0.387677		0.307237	0.433606		0.414738	0.266008		0.295239
0.321161		0.15985	0.1335		0.1045	0.249033		0.181471	0.211155		0.154177	0.290002		0.194616	0.304983		0.114003
0.349216		0.333435	0.3715		0.2425	0.326387		0.303867	0.339636		0.338519	0.391678		0.353943	0.251392		0.253341
0.414968		0.283464	0.2795		0.2305	0.37045		0.282325	0.358629		0.282658	0.439895		0.332979	0.270879		0.24652
0.188781		0.247519	0.8535		0.2325	0.440949		0.2412	0.271486		0.288244	0.387485		0.301533	0.460885		0.306932
0.403571		0.322038	0.3345		0.2745	0.397866		0.374366	0.417842		0.294947	0.473438		0.416835	0.323496		0.380985
0.371133		0.357106	0.3155		0.2235	0.330304		0.361637	0.408904		0.305002	0.392726		0.422076	0.245545		0.350779
0.388667		0.190534	0.3615		0.1795	0.344012		0.211825	0.360864		0.287127	0.386437		0.219773	0.261136		0.211442
0.489486		0.343079	0.2885		0.3175	0.436054		0.2647	0.454711		0.214507	0.48916		0.295243	0.282572		0.250417
0.232616		0.294861	0.1975		0.2415	0.216721		0.267638	0.195514		0.358629	0.280569		0.368617	0.23093		0.37319
0.182644		0.37727	0.1935		0.2855	0.209867		0.172659	0.154177		0.227914	0.228159		0.234448	0.113029		0.252366
0.323792		0.231739	0.3835		0.1895	0.312679		0.272533	0.297182		0.188811	0.354991		0.304677	0.267956		0.203647
0.561375		0.317655	0.4475		0.3575	0.487949		0.349887	0.468117		0.307237	0.558342		0.385389	0.41314		0.346882
0.173877		0.322038	0.2285		0.2735	0.189304		0.345971	0.243555		0.29383	0.222918		0.37281	0.238725		0.332266
0.356229		0.171247	0.3505		0.2075	0.320512		0.167763	0.363098		0.156412	0.385389		0.217677	0.2777		0.124721
0.164234		0.196671	0.1255		0.1585	0.157971		0.196159	0.146356		0.191045	0.220821		0.240737	0.150056		0.274777
0.219465		0.337819	0.2295		0.2585	0.161888		0.271554	0.2011		0.290478	0.203002		0.344509	0.209493		0.415089
0.669209		0.25541	0.2055		0.2055	0.441929		0.245117	0.418959		0.21339	0.480775		0.266942	0.355651		0.296214
0.235246		0.351846	0.2055		0.2055	0.242179		0.275471	0.18099		0.248024	0.243882		0.273231	0.143235		0.284521
