# Supplementary material for: Identification of Novel Autoantibodies Based on the Human Proteomic Chips and Evaluation of Their Performance in the Detection of Gastric Cancer
Source: Front Oncol. 2021 Feb 26;11:637871. doi: 10.3389/fonc.2021.637871 (PMC7953047; doi:10.3389/fonc.2021.637871)
Supplement: Supplementary file 2 [file DataSheet_2.zip › data/small.xlsx]

## Sheet: Sheet1
GC	NC	GC	NC	GC	NC	GC	NC	GC	NC	GC	NC	GC	NC	GC	NC	GC	NC	GC	NC	GC	NC
0.264	0.187	0.463	0.723	0.355721	0.422359	0.287	0.389	0.314132	0.210471	0.3484	0.1634	0.3092	0.2712	0.2984	0.1664	0.318871	0.202084	0.415	0.427	0.42197	0.312242
0.13	0.177	0.323	0.209	0.256232	0.180207	0.346	0.347	0.23775	0.235685	0.0974	0.2104	0.2392	0.1962	0.1574	0.2934	0.165379	0.115327	0.417	0.374	0.265079	0.254491
0.137	0.344	0.354	0.324	0.438315	0.328502	0.307	0.395	0.254265	0.347851	0.1284	0.3624	0.2382	0.4282	0.3484	0.2144	0.168716	0.342228	0.516	0.436	0.138988	0.273742
0.172	0.278	0.828	0.289	0.58004	0.351028	0.612	0.328	0.468274	0.389827	0.3754	0.2444	0.2952	0.1322	0.2094	0.0974	0.301353	0.232949	0.382	0.413	0.318018	0.31128
0.074	0.395	0.177	0.348	0.17833	0.30973	0.22	0.363	0.212977	0.299682	0.1094	0.3554	0.2582	0.1522	0.1244	0.1034	0.249633	0.262146	0.535	0.53	0.0966373	0.284329
0.107	0.176	0.35	0.193	0.310669	0.190531	0.302	0.15	0.275597	0.160679	0.1144	0.2744	0.1352	0.1112	0.2324	0.1164	0.10782	0.123669	0.154	0.307	0.119738	0.206365
0.361	0.244	0.692	0.174	0.752738	0.160497	0.741	0.169	0.545345	0.203343	0.2944	0.3554	0.2542	0.1742	0.4504	0.4484	0.198747	0.27883	0.188	0.404	0.206365	0.351706
0.137	0.193	0.258	0.211	0.274064	0.181145	0.194	0.213	0.183387	0.19715	0.0774	0.1074	0.2822	0.1552	0.1494	0.1434	0.197079	0.15954	0.122	0.167	0.190002	0.0937497
0.288	0.202	0.674	0.194	0.561269	0.141725	0.581	0.156	0.424234	0.158614	0.4194	0.2464	0.2772	0.2782	0.3764	0.4714	0.109488	0.0886332	0.241	0.244	0.298767	0.188077
0.152	0.17	0.312	0.222	0.320055	0.189592	0.391	0.246	0.276285	0.203343	0.1654	0.2014	0.2432	0.2942	0.2804	0.4104	0.418974	0.0936384	0.466	0.425	0.354594	0.262191
0.186	0.162	0.342	0.136	0.29002	0.0750861	0.291	0.14	0.211601	0.148981	0.1014	0.1274	0.2462	0.1572	0.2914	0.2104	0.375596	0.248799	0.371	0.398	0.183264	0.135138
0.208	0.313	0.377	0.289	0.48806	0.314423	0.491	0.322	0.384322	0.295553	0.1574	0.3064	0.1142	0.1162	0.2404	0.1654	0.0736177	0.217933	0.09	0.444	0.0533238	0.190965
0.247	0.207	0.275	0.249	0.240276	0.186777	0.272	0.217	0.234997	0.240502	0.2504	0.1134	0.2662	0.3742	0.4294	0.2654	0.14953	0.239622	0.16	0.427	0.061024	0.1207
0.154	0.153	0.226	0.196	0.25717	0.247784	0.259	0.197	0.199214	0.195774	0.1234	0.1334	0.2562	0.2352	0.2474	0.4174	0.128675	0.0686125	0.323	0.158	0.287217	0.164976
0.226	0.176	0.346	0.15	0.478674	0.161435	0.502	0.175	0.407718	0.211601	0.1434	0.3834	0.3852	0.3602	0.4794	0.4604	0.22711	0.189571	0.518	0.448	0.228503	0.23139
0.197	0.495	0.288	0.432	0.335072	0.444885	0.303	0.395	0.266651	0.186386	0.2034	0.3524	0.1742	0.2742	0.3084	0.2634	0.0978094	0.202084	0.07	0.258	0.0870121	0.304542
0.251	0.143	0.364	0.245	0.323809	0.167067	0.24	0.218	0.0471371	0.205407	0.2364	0.2394	0.2142	0.2412	0.1934	0.2234	0.106151	0.137851	0.265	0.386	0.143801	0.214065
0.329	0.128	0.332	0.661	0.249661	0.346335	0.27	0.557	0.235685	0.229739	0.2654	0.1754	0.2002	0.0962	0.2714	0.0904	0.166213	0.173721	0.439	0.187	0.169789	0.348818
0.328	0.238	0.714	0.227	0.557515	0.256232	0.631	0.257	0.415976	0.301746	0.2824	0.1374	0.2402	0.2132	0.4214	0.2864	0.250467	0.414803	0.147	0.386	0.144763	0.203477
0.155	0.149	0.291	0.119	0.27688	0.158619	0.37	0.162	0.309315	0.176506	0.1434	0.1634	0.1512	0.2502	0.1224	0.1804	0.0978094	0.0944726	0.123	0.27	0.0716117	0.119738
0.291	0.369	0.64	0.269	0.613829	0.27688	0.644	0.25	0.457952	0.287983	0.1154	0.5184	0.2422	0.1352	0.2274	0.1234	0.251301	0.334721	0.438	0.405	0.12455	0.345931
0.276	0.22	0.487	0.307	0.47492	0.374492	0.437	0.327	0.320326	0.283855	0.2114	0.2874	0.4562	0.1572	0.3394	0.2414	0.177058	0.272156	0.399	0.266	0.277592	0.320905
0.118	0.096	0.239	0.149	0.201794	0.152988	0.212	0.115	0.175818	0.181323	0.1254	0.0714	0.6972	0.2052	0.3954	0.5744	0.335555	0.0986436	0.415	0.269	0.235241	0.0860496
0.208	0.097	0.206	0.144	0.226197	0.102305	0.272	0.085	0.205407	0.131777	0.0914	0.0644	0.5042	0.1942	0.1424	0.1844	0.267151	0.115327	0.408	0.193	0.168826	0.0677616
0.179	0.239	0.446	0.271	0.391387	0.213057	0.405	0.238	0.253577	0.260458	0.1664	0.1654	0.1402	0.2522	0.1824	0.3674	0.0802913	0.132846	0.231	0.393	0.158239	0.238128
0.275	0.097	0.224	0.156	0.145479	0.113568	0.177	0.129	0.152421	0.11595	0.3414	0.0954	0.3322	0.1372	0.5954	0.5494	0.0928042	0.0794571	0.403	0.137	0.248716	0.213103
0.113	0.281	0.409	0.35	0.386694	0.397956	0.32	0.43	0.217106	0.159549	0.1874	0.2364	0.4492	0.1042	0.0984	0.1034	0.594155	0.287172	0.293	0.379	0.300692	0.234278
0.107	0.178	0.174	0.166	0.124831	0.216811	0.158	0.186	0.159991	0.188892	0.0844	0.0684	0.2062	0.2852	0.1304	0.1594	0.0769545	0.250467	0.16	0.499	0.0465861	0.182302
0.349	0.212	0.341	0.234	0.279696	0.285327	0.337	0.277	0.249448	0.305875	0.1204	0.1364	0.3462	0.1162	0.2084	0.1704	0.27299	0.269653	0.51	0.393	0.175564	0.176527
0.323	0.124	0.713	0.16	0.611013	0.24403	0.765	0.137	0.462769	0.16756	0.1824	0.1174	0.2472	0.4662	0.5274	0.2904	0.125338	0.10198	0.388	0.201	0.534585	0.138026
0.225	0.188	0.406	0.195	0.299406	0.111691	0.389	0.153	0.282478	0.221923	0.1574	0.2364	0.1632	0.3742	0.3214	0.4654	0.164545	0.217099	0.146	0.424	0.0821995	0.229465
0.169	0.387	0.326	0.346	0.307853	0.458025	0.25	0.412	0.232245	0.391203	0.1344	0.3184	0.2162	0.1022	0.1134	0.0904	0.201249	0.217933	0.323	0.434	0.161126	0.195777
0.159	0.123	0.417	0.131	0.355721	0.0703933	0.333	0.098	0.25977	0.107693	0.1464	0.0744	0.1542	0.1522	0.1454	0.2814	0.128675	0.0586022	0.192	0.191	0.183264	0.0812369
0.248	0.12	0.472	0.267	0.487121	0.177391	0.599	0.203	0.369871	0.23775	0.2284	0.0954	0.2082	0.1392	0.2884	0.2824	0.229612	0.140353	0.324	0.258	0.323793	0.211177
0.219	0.274	0.293	0.402	0.19147	0.536866	0.263	0.435	0.210224	0.423545	0.1714	0.1634	0.6042	0.3332	0.1564	0.3634	0.534928	0.204586	0.405	0.469	0.313205	0.168826
0.19	0.225	0.621	0.163	0.499323	0.174575	0.704	0.203	0.524013	0.251512	0.2114	0.2154	0.1162	0.1082	0.1484	0.1784	0.147027	0.171218	0.122	0.268	0.110113	0.121663
0.367	0.154	0.385	0.194	0.289082	0.273126	0.318	0.257	0.22674	0.220546	0.2114	0.1134	0.1812	0.3712	0.3244	0.2904	0.173721	0.152866	0.339	0.141	0.132251	0.126475
0.092	0.135	0.188	0.171	0.142664	0.192408	0.141	0.263	0.139347	0.186828	0.0954	0.0884	0.1582	0.1352	0.1314	0.2134	0.118664	0.0552654	0.313	0.234	0.19674	0.147651
0.165	0.191	0.272	0.19	0.264679	0.168005	0.328	0.134	0.276973	0.234309	0.1294	0.2184	0.3762	0.1392	0.1624	0.4214	0.375596	0.196244	0.498	0.343	0.284329	0.232353
0.109	0.435	0.373	0.415	0.42893	0.444885	0.325	0.418	0.330648	0.386386	0.1004	0.2654	0.1752	0.2942	0.1074	0.2564	0.164545	0.198747	0.406	0.394	0.155351	0.176527
0.237168	0.252963	0.397847	0.289537	0.532488	0.270025	0.539	0.32	0.428982	0.361691	0.349979	0.28063	0.339429	0.230757	0.685868	0.318675	0.2126	0.2826	0.2695	0.4045	0.18	0.211
0.254178	0.158193	0.331326	0.178669	0.337643	0.162371	0.34	0.156	0.263277	0.205238	0.307214	0.23093	0.109367	0.204166	0.399854	0.330946	0.1916	0.3276	0.1845	0.3785	0.133	0.21
0.235953	0.345303	0.425138	0.46181	0.479996	0.479996	0.684	0.524	0.394495	0.179451	0.23093	0.307214	0.190293	0.357927	0.150653	0.295076	0.1316	0.2236	0.3005	0.3695	0.155	0.177
0.344088	0.130248	0.495924	0.288685	0.550282	0.193511	0.53	0.175	0.404589	0.207762	0.260981	0.0968567	0.181044	0.338273	0.310179	0.211065	0.4386	0.1536	0.2995	0.2595	0.234	0.081
0.166698	0.138753	0.182933	0.217047	0.354547	0.237106	0.416	0.256	0.17664	0.227108	0.202035	0.121129	0.172952	0.437698	0.216729	0.267702	0.0916	0.2236	0.1645	0.1945	0.063	0.168
0.144828	0.091368	0.188903	0.188903	0.160592	0.200628	0.188	0.234	0.138788	0.212809	0.317616	0.0748964	0.167171	0.189137	0.251655	0.325282	0.1216	0.1386	0.1385	0.1265	0.177	0.094
0.323433	0.127818	0.391878	0.451576	0.365224	0.248672	0.366	0.415	0.294399	0.399542	0.312993	0.154647	0.505907	0.678165	0.204458	0.397022	0.3046	0.4716	0.2345	0.4225	0.353	0.258
0.358668	0.155763	0.628113	0.130057	0.579642	0.180165	0.628	0.171	0.518984	0.164022	0.434353	0.145401	0.119771	0.317464	0.278085	0.143102	0.0826	0.1236	0.2875	0.3175	0.088	0.182
0.221373	0.374463	0.327915	0.325356	0.284261	0.280702	0.317	0.31	0.239725	0.344868	0.265605	0.18701	0.407639	0.220352	0.301684	0.262982	0.5866	0.4516	0.3005	0.3755	0.407	0.325
0.206793	0.229878	0.379085	0.339855	0.302055	0.269136	0.333	0.392	0.247296	0.385243	0.428574	0.251735	0.283937	0.199542	0.512183	0.299796	0.2366	0.4226	0.3985	0.2375	0.178	0.353
0.254178	0.110808	0.531743	0.0933854	0.440848	0.175717	0.58	0.152	0.48618	0.215332	0.45978	0.0933893	0.212259	0.298966	0.291301	0.211065	0.1556	0.3786	0.1245	0.3815	0.185	0.189
0.132678	0.098658	0.135174	0.0481852	0.113437	0.0885256	0.099	0.058	0.100937	0.0454216	0.229775	0.121129	0.346366	0.374112	0.279029	0.152541	0.2156	0.2446	0.4215	0.3575	0.178	0.117
0.133893	0.346518	0.137733	0.228133	0.173937	0.270915	0.117	0.24	0.0849553	0.238043	0.205503	0.328018	0.405327	0.213415	0.129886	0.116671	0.5016	0.4076	0.4145	0.4165	0.298	0.357
0.244458	0.324648	0.328768	0.527478	0.420385	0.528929	0.404	0.487	0.325522	0.529078	0.282942	0.256358	0.207635	0.171796	0.362096	0.1667	0.1726	0.2406	0.1395	0.2745	0.22	0.368
0.345303	0.339228	0.484837	0.211077	0.622348	0.180165	0.565	0.187	0.519825	0.182528	0.455157	0.13731	0.35099	0.241161	0.316787	0.290357	0.4326	0.6686	0.3965	0.6165	0.462	0.334
0.220158	0.274833	0.175258	0.380791	0.107209	0.372341	0.095	0.326	0.083273	0.342344	0.653956	0.163894	0.241161	0.549839	0.172364	0.326226	0.2426	0.5846	0.2545	0.4045	0.269	0.372
0.142398	0.218943	0.168435	0.382496	0.149915	0.360775	0.153	0.449	0.135424	0.364214	0.130375	0.198568	0.258503	0.163703	0.186523	0.218617	0.1836	0.2356	0.3105	0.3155	0.235	0.168
0.225018	0.068283	0.327062	0.0976496	0.232658	0.0965329	0.178	0.095	0.155611	0.12533	0.259826	0.0598709	0.516312	0.139425	0.225225	0.377199	0.3146	0.0976	0.3095	0.2735	0.292	0.082
0.322218	0.195858	0.492512	0.285273	0.407929	0.283371	0.364	0.308	0.314587	0.2801	0.374251	0.161582	0.337117	0.263127	0.154429	0.37248	0.2006	0.2436	0.2885	0.3035	0.365	0.253
0.182493	0.164268	0.158201	0.252013	0.133011	0.337643	0.157	0.388	0.116919	0.374308	0.154647	0.217061	0.241161	0.17064	0.0723059	0.0647544	0.1746	0.3086	0.2265	0.4345	0.112	0.289
0.248103	0.099873	0.369704	0.123235	0.320738	0.160592	0.237	0.148	0.224585	0.133742	0.235554	0.129219	0.427293	0.374112	0.153485	0.311123	0.2456	0.2596	0.2935	0.1825	0.26	0.151
0.590733	0.164268	0.408934	0.36544	0.417716	0.298496	0.402	0.244	0.326363	0.332251	0.345355	0.114194	0.325556	0.227288	0.493304	0.399854	0.2526	0.3046	0.3145	0.2625	0.3	0.227
0.368388	0.154548	0.46778	0.282715	0.513804	0.398143	0.548	0.339	0.447487	0.363373	0.478273	0.102636	0.131332	0.806492	0.420621	0.108176	0.2366	0.2476	0.3945	0.2085	0.107	0.275
0.533628	0.158193	0.614468	0.14882	0.58765	0.16415	0.647	0.135	0.503844	0.151405	0.50948	0.12344	0.17064	0.109367	0.239384	0.0977924	0.1496	0.1686	0.3105	0.1415	0.122	0.166
0.164268	0.139968	0.23922	0.212782	0.183724	0.163261	0.144	0.163	0.112713	0.20608	0.125752	0.11535	0.201854	0.275844	0.153485	0.203514	0.2546	0.3026	0.3305	0.1955	0.271	0.179
0.257823	0.136323	0.379938	0.283568	0.447966	0.176606	0.451	0.195	0.336456	0.275053	0.225151	0.117661	0.304747	0.10243	0.448939	0.262038	0.2966	0.4406	0.3565	0.2495	0.28	0.26
0.372033	0.065853	0.41661	0.110442	0.407929	0.16682	0.448	0.118	0.434029	0.137106	0.312993	0.0679615	0.125552	0.255035	0.647167	0.218617	0.1006	0.1896	0.1975	0.2915	0.101	0.102
0.131463	0.135108	0.161612	0.176963	0.139239	0.305613	0.161	0.271	0.0992547	0.302811	0.158114	0.12344	0.144049	0.263127	0.039268	0.105344	0.1966	0.2006	0.1175	0.3895	0.073	0.225
0.333153	0.108378	0.444753	0.130057	0.430172	0.206856	0.431	0.11	0.351597	0.172434	0.457469	0.131531	0.427293	0.330181	0.205402	0.159149	0.3946	0.2746	0.3415	0.3155	0.274	0.189
0.218943	0.186138	0.3083	0.185492	0.289599	0.253121	0.275	0.251	0.205238	0.2801	0.205503	0.167361	0.29781	0.145205	0.258263	0.206346	0.8326	0.3446	0.4445	0.2065	0.292	0.279
0.182493	0.280908	0.254571	0.391025	0.181945	0.472878	0.159	0.458	0.139629	0.448328	0.176608	0.241333	0.282781	0.189137	0.120447	0.335666	0.2376	0.4516	0.3205	0.3965	0.209	0.403
0.269973	0.102303	0.406376	0.102767	0.43551	0.123224	0.522	0.084	0.256548	0.111872	0.249423	0.0748964	0.204166	0.382205	0.155373	0.273366	0.0986	0.1436	0.1375	0.2115	0.19	0.124
0.180063	0.159408	0.273334	0.594852	0.16504	0.402591	0.177	0.371	0.193463	0.425617	0.249423	0.182387	0.255035	0.0966495	0.515015	0.0996803	0.2616	0.2536	0.3305	0.3425	0.147	0.297
0.190998	0.183708	0.361175	0.247749	0.272694	0.269136	0.323	0.205	0.307858	0.234678	0.648177	0.23093	0.229601	0.122084	0.593362	0.236552	0.4376	0.2546	0.2305	0.2505	0.289	0.163
0.418203	0.177633	0.495924	0.247749	0.445297	0.278033	0.426	0.265	0.361691	0.278418	0.986829	0.193945	0.270064	0.277	0.400798	0.241272	0.1726	0.2806	0.3005	0.3015	0.14	0.205
0.154548	0.084078	0.275039	0.127499	0.2549	0.183724	0.254	0.142	0.204397	0.180845	0.362693	0.082987	0.193762	0.22382	0.103456	0.118559	0.4736	0.1776	0.3345	0.3275	0.195	0.171
0.155763	0.259038	0.374821	0.298919	0.419496	0.269136	0.298	0.317	0.274212	0.273371	0.170828	0.192789	0.368332	0.179888	0.116671	0.0845772	0.5976	0.3716	0.5255	0.3915	0.306	0.251
0.199503	0.138753	0.476308	0.191461	0.448856	0.25579	0.499	0.202	0.354962	0.231314	0.237865	0.126908	0.0943374	0.126708	0.224281	0.133662	0.1406	0.2066	0.2845	0.2515	0.121	0.233
0.355023	0.190998	0.526625	0.453282	0.46665	0.292268	0.504	0.296	0.409636	0.350756	0.35229	0.202035	0.201854	0.226132	0.498968	0.291301	0.1396	0.4356	0.1945	0.3525	0.121	0.35
0.220158	0.198288	0.426844	0.181227	0.349209	0.277143	0.412	0.234	0.38356	0.243931	0.198568	0.232086	0.113991	0.415732	0.17614	0.231832	0.1166	0.2446	0.3325	0.3845	0.115	0.205
