# Supplementary material for: Identification of Novel Autoantibodies Based on the Human Proteomic Chips and Evaluation of Their Performance in the Detection of Gastric Cancer
Source: Front Oncol. 2021 Feb 26;11:637871. doi: 10.3389/fonc.2021.637871 (PMC7953047; doi:10.3389/fonc.2021.637871)
Supplement: Supplementary file 2 [file DataSheet_2.zip › data/Specificity.xlsx]

## Sheet: Sheet1
EC	HCC	LC	NC	EC	HCC	LC	NC	EC	HCC	LC	NC	EC	HCC	LC	NC
0.122	0.0795	0.0724	0.142333	0.207875	0.164333	0.0923333	0.269333	0.103188	0.0845	0.0752	0.0975	0.223533	0.0563333	0.1495	0.2275
0.246	0.2475	0.1314	0.161333	0.204875	0.300333	0.171333	0.268333	0.0791875	0.1585	0.1162	0.1205	0.281533	0.0853333	0.2285	0.2425
0.406	0.4015	0.1214	0.213333	0.345875	0.350333	0.129333	0.264333	0.404187	0.3565	0.0892	0.1245	0.337533	0.278333	0.1805	0.2305
0.114	0.0765	0.1014	0.156333	0.186875	0.299333	0.136333	0.227333	0.0841875	0.0895	0.0672	0.1175	0.189533	0.0423333	0.1885	0.2425
0.076	0.1145	0.1694	0.105333	0.185875	0.283333	0.123333	0.131333	0.0521875	0.1185	0.0812	0.1185	0.169533	0.123333	0.2575	0.2285
0.078	0.1655	0.0884	0.110333	0.092875	0.250333	0.125333	0.181333	0.0231875	0.2235	0.0692	0.0945	0.0875333	0.202333	0.1585	0.1715
0.213	0.1285	0.1754	0.126333	0.337875	0.327333	0.153333	0.221333	0.212188	0.1345	0.1452	0.1315	0.301533	0.125333	0.2405	0.2345
0.049	0.1075	0.1004	0.0873333	0.117875	0.213333	0.107333	0.105333	0.0351875	0.1265	0.0892	0.0455	0.123533	0.139333	0.1695	0.0805
0.163	0.0705	0.1614	0.171333	0.219875	0.274333	0.140333	0.259333	0.0911875	0.0955	0.1412	0.2115	0.218533	0.0473333	0.2475	0.2875
0.165	0.0925	0.0834	0.0613333	0.174875	0.196333	0.0833333	0.164333	0.0821875	0.1205	0.0672	0.0435	0.222533	0.0653333	0.1375	0.1395
0.233	0.0895	0.0954	0.0833333	0.293875	0.349333	0.0923333	0.174333	0.130188	0.1275	0.0582	0.0665	0.266533	0.0883333	0.1535	0.1745
0.065	0.1125	0.0874	0.105333	0.147875	0.223333	0.0993333	0.127333	0.0461875	0.0835	0.0622	0.1025	0.141533	0.0573333	0.1665	0.2035
0.202	0.1855	0.1154	0.122333	0.280875	0.283333	0.151333	0.249333	0.119188	0.2575	0.0912	0.1115	0.235533	0.234333	0.2245	0.2215
0.345	0.1755	0.3714	0.0463333	0.371875	0.287333	0.358333	0.142333	0.189188	0.2455	0.3982	0.0425	0.137533	0.246333	0.3295	0.1125
0.151	0.3905	0.1464	0.171333	0.203875	0.336333	0.151333	0.200333	0.124188	0.3665	0.1672	0.0645	0.233533	0.313333	0.1685	0.1795
0.078	0.2415	0.1064	0.0563333	0.161875	0.280333	0.124333	0.119333	0.0651875	0.2115	0.1132	0.0325	0.160533	0.175333	0.1755	0.0695
0.148	0.0995	0.1384	0.0513333	0.303875	0.198333	0.191333	0.161333	0.0891875	0.1035	0.1242	0.0715	0.213533	0.0623333	0.2245	0.1565
0.116	0.0685	0.1684	0.0303333	0.230875	0.167333	0.136333	0.196333	0.0981875	0.0695	0.1092	0.0605	0.214533	0.0583333	0.2125	0.1585
0.153	0.1505	0.1834	0.0763333	0.274875	0.364333	0.187333	0.176333	0.114187	0.2315	0.2102	0.0795	0.238533	0.132333	0.2815	0.1665
0.098	0.0695	0.1774	0.0893333	0.210875	0.279333	0.190333	0.169333	0.0601875	0.0905	0.1722	0.0725	0.213533	0.0813333	0.2665	0.1525
0.249	0.1485	0.1674	0.164333	0.134875	0.332333	0.208333	0.299333	0.0661875	0.2515	0.1722	0.1365	0.184533	0.202333	0.2755	0.2425
0.32	0.0985	0.0604	0.0533333	0.341875	0.228333	0.0633333	0.118333	0.153188	0.1695	0.0542	0.0295	0.287533	0.149333	0.0815	0.1445
0.129	0.1855	0.1304	0.241333	0.225875	0.272333	0.175333	0.195333	0.101187	0.3005	0.1392	0.0785	0.236533	0.227333	0.2035	0.1525
0.085	0.1285	0.1294	0.104333	0.182875	0.236333	0.115333	0.233333	0.0821875	0.1885	0.1122	0.1245	0.220533	0.161333	0.1435	0.1695
0.341	0.1095	0.0464	0.134333	0.253875	0.229333	0.0823333	0.273333	0.117188	0.1495	0.0452	0.1825	0.254533	0.108333	0.1045	0.2745
0.14	0.0955	0.1044	0.0733333	0.234875	0.235333	0.129333	0.226333	0.117188	0.0965	0.1242	0.1185	0.288533	0.0973333	0.2115	0.2215
0.079	0.1985	0.1554	0.127333	0.158875	0.249333	0.195333	0.297333	0.0601875	0.1375	0.1232	0.1735	0.181533	0.0843333	0.3155	0.2505
0.066	0.0735	0.1054	0.113333	0.134875	0.145333	0.123333	0.233333	0.0471875	0.0715	0.1062	0.1285	0.149533	0.0743333	0.1915	0.3065
0.089	0.0405	0.1014	0.175333	0.163875	0.124333	0.144333	0.255333	0.125188	0.0665	0.1012	0.0875	0.177533	0.0643333	0.1605	0.2445
0.085	0.1215	0.0804	0.0563333	0.211875	0.192333	0.116333	0.116333	0.0951875	0.1965	0.0762	0.0405	0.177533	0.162333	0.1615	0.1325
0.085	0.1175	0.1334	0.0583333	0.206875	0.217333	0.144333	0.197333	0.0991875	0.1845	0.1142	0.0975	0.157533	0.139333	0.2125	0.2135
0.193	0.1815	0.1034	0.0753333	0.312875	0.236333	0.0953333	0.205333	0.103188	0.2125	0.1262	0.0815	0.208533	0.228333	0.1435	0.1835
0.135	0.4345	0.0734	0.107333	0.227875	0.390333	0.0853333	0.253333	0.0831875	0.4045	0.0722	0.1055	0.231533	0.306333	0.1465	0.2145
0.118	0.0505	0.0904	0.0893333	0.227875	0.118333	0.0993333	0.202333	0.105188	0.0845	0.1162	0.1195	0.247533	0.0603333	0.1685	0.2135
0.129	0.0805	0.1324	0.172333	0.192875	0.132333	0.160333	0.302333	0.0931875	0.1295	0.1262	0.1775	0.233533	0.0653333	0.2445	0.3055
0.046	0.0855	0.0934	0.185333	0.119875	0.229333	0.0983333	0.255333	0.0451875	0.1465	0.0582	0.0425	0.126533	0.103333	0.1515	0.2595
0.081	0.2295	0.1184	0.119333	0.180875	0.302333	0.138333	0.264333	0.102188	0.3315	0.1462	0.1235	0.150533	0.237333	0.2065	0.2415
0.111	0.1025	0.0874	0.112333	0.229875	0.180333	0.109333	0.232333	0.117188	0.1875	0.0672	0.0765	0.252533	0.139333	0.1215	0.2385
0.117	0.1595	0.1024	0.143333	0.221875	0.204333	0.147333	0.251333	0.154188	0.2315	0.1042	0.1385	0.259533	0.145333	0.1735	0.2165
0.08	0.2165	0.1154	0.121333	0.147875	0.248333	0.151333	0.188333	0.0801875	0.2845	0.1332	0.0875	0.170533	0.281333	0.1755	0.1755
0.178	0.0985	0.0944	0.0493333	0.305875	0.196333	0.105333	0.0683333	0.153188	0.1335	0.1242	0.0595	0.267533	0.0803333	0.2075	0.1305
0.116	0.0525	0.0984	0.0143333	0.196875	0.101333	0.129333	0.0323333	0.0961875	0.0835	0.0772	0.0245	0.262533	0.0353333	0.1625	0.0365
0.193	0.1695	0.0824	0.202333	0.270875	0.243333	0.102333	0.289333	0.120188	0.1275	0.0782	0.2485	0.227533	0.0593333	0.1625	0.3005
0.074	0.0635	0.1184	0.0903333	0.158875	0.159333	0.0613333	0.197333	0.0791875	0.0985	0.0672	0.0795	0.197533	0.0693333	0.1085	0.2105
0.126	0.2295	0.0894	0.190333	0.220875	0.260333	0.124333	0.279333	0.129188	0.2985	0.0792	0.2515	0.240533	0.236333	0.1375	0.2695
0.109	0.1015	0.0864	0.252333	0.204875	0.195333	0.0963333	0.275333	0.161188	0.1535	0.1192	0.3305	0.210533	0.112333	0.1565	0.2815
0.082	0.1675	0.2514	0.137333	0.137875	0.261333	0.172333	0.197333	0.112187	0.2975	0.1692	0.1775	0.156533	0.273333	0.2485	0.2245
0.14	0.1685	0.0684	0.378333	0.202875	0.218333	0.0703333	0.229333	0.135187	0.2645	0.0722	0.2405	0.200533	0.157333	0.1425	0.2505
0.154	0.0825	0.1394	0.193333	0.229875	0.0923333	0.158333	0.306333	0.162188	0.0875	0.1822	0.2815	0.260533	0.0213333	0.2635	0.2675
0.041	0.1205	0.1344	0.124333	0.128875	0.200333	0.194333	0.217333	0.0361875	0.1545	0.1312	0.1265	0.134533	0.0613333	0.2415	0.2235
0.076	0.1185	0.2234	0.132333	0.148875	0.185333	0.158333	0.255333	0.0641875	0.1835	0.1652	0.1875	0.148533	0.0873333	0.2515	0.2325
0.091	0.0925	0.0914	0.329333	0.186875	0.158333	0.108333	0.328333	0.0871875	0.1255	0.1052	0.1995	0.188533	0.0913333	0.1745	0.2595
0.197	0.1645	0.2194	0.0583333	0.256875	0.265333	0.197333	0.145333	0.148187	0.2745	0.1472	0.0855	0.265533	0.187333	0.2025	0.1115
0.072	0.1365	0.2364	0.0633333	0.126875	0.194333	0.117333	0.145333	0.0961875	0.1855	0.1082	0.0875	0.147533	0.153333	0.1935	0.1795
0.158	0.1475	0.1084	0.107333	0.292875	0.202333	0.111333	0.127333	0.100187	0.2575	0.1002	0.1215	0.228533	0.231333	0.2215	0.1905
0.105	0.0775	0.1254	0.110333	0.340875	0.159333	0.110333	0.177333	0.199187	0.1415	0.1542	0.1315	0.306533	0.0923333	0.1875	0.1805
0.403	0.1495	0.0844	0.0763333	0.346875	0.333333	0.181333	0.103333	0.351187	0.2085	0.0882	0.1045	0.328533	0.0623333	0.2315	0.1555
0.106	0.0985	0.1464	0.135333	0.168875	0.188333	0.184333	0.188333	0.0821875	0.1415	0.1442	0.1895	0.190533	0.0653333	0.2555	0.2585
0.106	0.1665	0.0694	0.162333	0.230875	0.223333	0.0773333	0.213333	0.100187	0.1865	0.0752	0.2245	0.198533	0.134333	0.1485	0.2405
0.121	0.0535	0.1714	0.255333	0.206875	0.135333	0.243333	0.284333	0.0991875	0.0985	0.1052	0.1645	0.212533	0.0303333	0.2065	0.2455
0.053	0.2275	0.1334	0.155333	0.133875	0.243333	0.135333	0.178333	0.0561875	0.3135	0.1232	0.1915	0.120533	0.233333	0.1795	0.2295
0.269	0.1245	0.3074	0.168333	0.333875	0.173333	0.188333	0.201333	0.231187	0.2025	0.2342	0.1955	0.267533	0.151333	0.2565	0.2405
0.108	0.2275	0.0604	0.158333	0.168875	0.227333	0.0863333	0.179333	0.0661875	0.2715	0.0732	0.1875	0.145533	0.167333	0.0875	0.2295
0.407	0.1295	0.1554	0.0903333	0.324875	0.168333	0.179333	0.160333	0.229187	0.2355	0.1922	0.0845	0.320533	0.104333	0.2135	0.1825
0.084	0.4485	0.1214	0.0853333	0.190875	0.337333	0.139333	0.223333	0.0851875	0.2975	0.1142	0.0795	0.188533	0.226333	0.2175	0.1985
0.031	0.0865	0.0974	0.0813333	0.072875	0.153333	0.0843333	0.166333	0.0511875	0.1145	0.0702	0.1085	0.0845333	0.0443333	0.1715	0.1855
0.035	0.0935	0.1544	0.0523333	0.080875	0.156333	0.143333	0.374333	0.0341875	0.1275	0.0922	0.0655	0.0885333	0.0603333	0.2295	0.1365
0.099	0.0805	0.0914	0.317333	0.156875	0.147333	0.118333	0.261333	0.0921875	0.1505	0.0672	0.1485	0.197533	0.0853333	0.1725	0.2255
0.237	0.2195	0.0874	0.0823333	0.324875	0.238333	0.0803333	0.119333	0.178187	0.3155	0.0882	0.0775	0.277533	0.253333	0.1535	0.1435
0.179	0.1405	0.0894	0.0983333	0.195875	0.180333	0.0863333	0.151333	0.193188	0.2405	0.0782	0.1185	0.276533	0.181333	0.1395	0.1715
0.053	0.0225	0.1594	0.120333	0.113875	0.0353333	0.139333	0.171333	0.0881875	0.0355	0.1532	0.1195	0.140533	0.0433333	0.2485	0.1985
0.11	0.1915	0.1014	0.120333	0.161875	0.212333	0.116333	0.133333	0.122188	0.2615	0.1302	0.0715	0.217533	0.230333	0.1915	0.1595
0.156	0.1135	0.0734	0.0473333	0.161875	0.113333	0.127333	0.0603333	0.138187	0.1165	0.0792	0.0465	0.182533	0.0303333	0.1655	0.0935
0.121	0.0835	0.1074	0.0933333	0.131875	0.100333	0.0983333	0.155333	0.0781875	0.1045	0.0812	0.0925	0.155533	0.0753333	0.1775	0.1975
0.039	0.1435	0.1024	0.121333	0.089875	0.178333	0.0893333	0.159333	0.0371875	0.1935	0.0772	0.1445	0.102533	0.0833333	0.1485	0.2235
0.123	0.0375	0.1224	0.0803333	0.147875	0.0703333	0.102333	0.105333	0.0711875	0.0775	0.0972	0.0545	0.178533	0.0213333	0.1955	0.1225
0.097	0.1265	0.1494	0.0853333	0.112875	0.144333	0.146333	0.0873333	0.109188	0.2125	0.1182	0.0785	0.159533	0.117333	0.2475	0.1335
0.375	0.1105	0.1684	0.0763333	0.242875	0.120333	0.117333	0.118333	0.179187	0.1675	0.1462	0.0715	0.265533	0.123333	0.2075	0.1325
0.074	0.2105	0.1104	0.126333	0.138875	0.221333	0.0973333	0.171333	0.0761875	0.3075	0.1352	0.1155	0.189533	0.317333	0.2255	0.1875
0.1417	0.1885	0.0444	0.0773333	0.175875	0.198333	0.0573333	0.122333	0.114187	0.2805	0.0742	0.0735	0.219533	0.233333	0.1165	0.1405
	0.1295	0.1334	0.204333		0.259333	0.159333	0.223333		0.1535	0.0872	0.1365		0.0593333	0.2535	0.2245
	0.0955	0.1084	0.0463333		0.0983333	0.115333	0.100333		0.1135	0.0932	0.0795		0.0733333	0.1735	0.1495
	0.1185	0.0804	0.156333		0.169333	0.0833333	0.156333		0.1415	0.0332	0.1225		0.0763333	0.1535	0.2095
	0.1245	0.1034	0.142333		0.207333	0.0983333	0.162333		0.1585	0.0992	0.1395		0.0953333	0.1775	0.2215
	0.3185	0.0514	0.0853333		0.258333	0.0503333	0.135333		0.3015	0.0632	0.0775		0.299333	0.1555	0.1565
	0.1325	0.0744	0.0993333		0.179333	0.0733333	0.174333		0.1635	0.1342	0.1005		0.0653333	0.1845	0.1995
	0.1705		0.0953333		0.173333		0.100333		0.1715		0.0785		0.0943333		0.1575
	0.1585		0.0923333		0.182333		0.0923333		0.2385		0.0675		0.128333		0.1375
	0.1795		0.240333		0.138333		0.173333		0.1975		0.0855		0.0823333		0.2275
	0.1565		0.276333		0.158333		0.182333		0.1795		0.1105		0.0953333		0.2035
